# Supplementary material for: Brown trout in Oder estuary tributaries: genetic structure, stocking, and admixture
Source: J Appl Genet. 2024 Jul 3;66(1):183–93. doi: 10.1007/s13353-024-00890-z (PMC11761517; doi:10.1007/s13353-024-00890-z)
Supplement: Supplementary file 1 — Supplementary file1 (XLSX 73 KB) [file 13353_2024_890_MOESM1_ESM.xlsx]

## Sheet: Arkusz1
	Figure S1.	Graph of delta K values to determine the ideal number of groups obtained by the Evanno method
